# Supplementary material for: Obtaining Highly Active Catalytic Antibodies Capable of Enzymatically Cleaving Antigens
Source: Int J Mol Sci. 2022 Nov 18;23(22):14351. doi: 10.3390/ijms232214351 (PMC9697424; doi:10.3390/ijms232214351)
Supplement: Supplementary file 1 [file ijms-23-14351-s001.zip]

Archive with 1 entries (1 files):
- ijms-1999035-supplementary.pdf
